# Supplementary material for: Enhancement of Nutrient, Trace Element, and Organic Selenium Contents of Ratooning Rice Grains and Straw Through Foliar Application of Selenite
Source: Foods. 2024 Nov 14;13(22):3637. doi: 10.3390/foods13223637 (PMC11594030; doi:10.3390/foods13223637)
Supplement: Supplementary file 1 [file foods-13-03637-s001.zip]

Archive with 4 entries (4 files):
- 10-27-Table S1.docx
- 10-27-Table S2~S3.docx
- 10-27-Table S2~S3.pdf
- 10-27-Table S1.pdf
